# Supplementary material for: Predicting Postoperative Myopic Shift After Paediatric Intraocular Lens Implantation: A Scoping Review of Associated Factors
Source: Medicina (Kaunas). 2026 Jan 3;62(1):106. doi: 10.3390/medicina62010106 (PMC12843486; doi:10.3390/medicina62010106)
Supplement: Supplementary file 1 [file medicina-62-00106-s001.zip]

Archive with 1 entries (1 files):
- medicina-4054262-supplementary.pdf
